# Supplementary material for: Histone variant H2A.B-H2B dimers are spontaneously exchanged with canonical H2A-H2B in the nucleosome
Source: Commun Biol. 2021 Feb 12;4:191. doi: 10.1038/s42003-021-01707-z (PMC7881002; doi:10.1038/s42003-021-01707-z)
Supplement: Supplementary file 6 — Supplementary Data 1 [file 42003_2021_1707_MOESM6_ESM.xlsx]

## Sheet: Fig.3c
Fig.3c H2A.B NCP
Number of Histone dimer	%
DNA	3.04878
1	5.4878
2	12.8049
3	20.7317
4	49.3902
NCP	8.53659

## Sheet: Fig.3d
Fig.3d H2A NCP
Number of Histone dimer	%
DNA	18.5185
1	6.34921
2	16.4021
3	2.6455
4	5.29101
NCP	50.7937

## Sheet: Fig.5c
Fig.5b H2AH2A.B(102-114) NCP
Number of Histone dimer	%
DNA	2.23881
1	5.97015
2	14.9254
3	15.6716
4	60.4478
NCP	0.746269
